# Supplementary material for: Preferential Binding of Polyphenols in Blackcurrant Extracts with Milk Proteins and the Effects on the Bioaccessibility and Antioxidant Activity of Polyphenols
Source: Foods. 2024 Feb 7;13(4):515. doi: 10.3390/foods13040515 (PMC10887666; doi:10.3390/foods13040515)
Supplement: Supplementary file 1 [file foods-13-00515-s001.zip]

Archive with 1 entries (1 files):
- foods-2857469-supplementary.pdf
